# Supplementary material for: Direct microwave energy input on a single cation for outstanding selective catalysis
Source: Sci Adv. 2023 Aug 18;9(33):eadi1744. doi: 10.1126/sciadv.adi1744 (PMC10438448; doi:10.1126/sciadv.adi1744)
Supplement: Supplementary file 2 — Movies S1 to S4 [file sciadv.adi1744_movies_s1_to_s4.zip]

Archive with 4 entries (4 files):
- adi1744_Movie_S1.mp4
- adi1744_Movie_S2.mp4
- adi1744_Movie_S3.mp4
- adi1744_Movie_S4.mp4
